# Supplementary material for: Dietary Phosphorus, Its Sources, and Mortality in Adults on Haemodialysis: The DIET-HD Study
Source: Nutrients. 2022 Sep 30;14(19):4064. doi: 10.3390/nu14194064 (PMC9572675; doi:10.3390/nu14194064)
Supplement: Supplementary file 1 [file nutrients-14-04064-s001.zip]

Archive with 1 entries (1 files):
- nutrients-1922166-supplementary.pdf
